# Supplementary material for: Conserved Pathways, Divergent Outcomes: A Cross-Species Genomic Perspective on the Cancer–Neurodegeneration Paradox
Source: Int J Mol Sci. 2026 Mar 25;27(7):2989. doi: 10.3390/ijms27072989 (PMC13073009; doi:10.3390/ijms27072989)
Supplement: Supplementary file 1 [file ijms-27-02989-s001.zip › Table S1.xlsx]

## Sheet: Sheet1
Evolutionary Program	Representative Species	Key Adaptations	Disease-Relevant Outcomes
Genome Stability & Growth Control	Elephant, Bowhead whale, Naked mole-rat	Expansion of tumor suppressor genes such as multi-copy TP53; enhanced DNA repair mechanisms involving genes like ERCC1 and PCNA; stringent cell-cycle checkpoints	Suppress malignant transformation despite large body size or exceptional longevity and preserve neuronal genomic integrity, limiting stress-induced apoptosis.
Proteostasis & Mitochondrial Quality Control	Bowhead whale, Naked mole-rat, Parrots	Sustained proteasome and autophagy activity; stable molecular chaperone networks; reduced propensity for pathological protein aggregation (e.g., absence of GSK3α kinase isoform in birds).	Prevent oncogenic proteotoxic stress and reactive oxygen species (ROS) accumulation while limiting aggregation of neurodegeneration-linked proteins such as tau, α-synuclein, and amyloid-β in aging neurons.
Immune–Metabolic Tuning & Tissue Plasticity	Naked mole-rat, Bats, Corvids, Parrots	Dampened inflammasome activation; NRF2-biased redox signaling promoting antioxidant defenses; tightly controlled inflammation; preserved synaptic plasticity and regenerative capacity.	Restrict tumor-promoting chronic inflammation while avoiding neuroinflammation that leads to cognitive decline.
