# Supplementary material for: Conserved Pathways, Divergent Outcomes: A Cross-Species Genomic Perspective on the Cancer–Neurodegeneration Paradox
Source: Int J Mol Sci. 2026 Mar 25;27(7):2989. doi: 10.3390/ijms27072989 (PMC13073009; doi:10.3390/ijms27072989)
Supplement: Supplementary file 1 [file ijms-27-02989-s001.zip › Table S2.xlsx]

## Sheet: Sheet1
Protein / Molecule	Role in Cancer	Role in Neurodegeneration	Evolutionary Mode
PINK1 / Parkin	Context-dependent modulation of mitophagy supports metabolic flexibility and survival in tumors	Impaired mitophagy causes mitochondrial damage, ROS accumulation, and neuronal death	Conserved, context-divergent
VDAC1	Upregulated; hexokinase binding suppresses apoptosis and supports glycolytic metabolism, promoting tumor growth	Dysregulation and phosphorylation disrupt mitochondrial metabolism, induce cytochrome c release, and drive neuronal apoptosis	Conserved, context-divergent
Hsp90 / Aha1	Upregulation enhances chaperone activity, promoting tumor growth and metastasis	Age-related Hsp90 decline with persistent Aha1 activity stabilizes toxic tau and α-synuclein conformers	Conserved, context-divergent
Autophagy (ATG / Beclin-1)	Supports survival of established tumors under metabolic and therapeutic stress	Impaired autophagic flux drives amyloid-β, tau, and α-synuclein accumulation and neuronal death	Conserved, context-divergent
Cyclins / CDKs	Upregulation drives G₁→S transition and uncontrolled proliferation	Aberrant re-expression triggers incomplete cell-cycle re-entry and apoptotic neuronal death	Conserved, context-divergent
PLCγ2	Upregulation enhances proliferation, survival, and therapy resistance (e.g., CLL, DLBCL)	Mild activation (P522R variant) is neuroprotective; loss impairs microglial debris clearance and sustains inflammation	Allele-specific divergence
HIPPO / YAP	Hippo pathway suppression or YAP activation drives unchecked proliferation and metastasis	Excess Hippo activity sequesters YAP in the cytoplasm, triggering TRIAD-type neuronal death	Conserved, context-divergent
WNT / β-catenin	Upregulation activates c-Myc and Cyclin D1, promoting tumorigenesis	Downregulation (e.g., via DKK1, reduced LRP6) contributes to synaptic loss and amyloid pathology	Conserved, context-divergent
p53	Inactivation permits proliferation despite genomic instability	Sustained activation induces apoptosis, mitochondrial dysfunction, and synaptic degeneration	Conserved, context-divergent
TGF-β	Tumor suppressive in early stages; later promotes immune evasion, invasion, and metastasis	Chronic activation enhances gliosis, neuroinflammation, and impairs amyloid clearance	Stage-dependent divergence
NOTCH	Sustains cancer stem cell programs, EMT, and therapy resistance	Dysregulated signaling disrupts neurogenesis, glial balance, and neuronal maintenance	Conserved, context-divergent
PIN1	Upregulation stabilizes oncogenic phosphoproteins, promoting tumorigenesis	Loss accelerates tau hyperphosphorylation and amyloidogenic APP processing	Conserved, context-divergent
NLRP3 inflammasome	Frequently suppressed to enable immune evasion and tumor persistence	Hyperactivation drives chronic microglial inflammation and pyroptotic neuronal injury	Conserved, context-divergent
TNFRSF12A	Participates in glioblastoma survival signaling	Modulates APP processing and Wnt crosstalk in Alzheimer’s disease	Conserved, context-divergent
